# Supplementary material for: Abscisic Acid, Microtubules and Phospholipase D-Solving a Cellular Bermuda Triangle
Source: Int J Mol Sci. 2024 Dec 31;26(1):278. doi: 10.3390/ijms26010278 (PMC11720312; doi:10.3390/ijms26010278)
Supplement: Supplementary file 1 [file ijms-26-00278-s001.zip]

Archive with 3 entries (3 files):
- Liu_Supplemental_Figure_S1.pptx
- Liu_Supplemental_Figure_S2.pptx
- Liu_Supplemental_Table_1.pptx
